# Supplementary material for: Biomedical and health informatics teaching in Portugal: Current status
Source: Heliyon. 2023 Mar 14;9(3):e14163. doi: 10.1016/j.heliyon.2023.e14163 (PMC10034451; doi:10.1016/j.heliyon.2023.e14163)
Supplement: Multimedia component 1 [file mmc1.xlsx]

## Sheet: Sheet1
	CNAEF Areas	CNAEF Code	CNAEF Code - Area	Main Area	Institution Name	Institution Location	Programme Name	Programme Level ii	Programme Education System	Programme Education Subsystem	Programme Level	Programme Started	Programme Duration	Programme Credits	Programme Co-taught	ProgrammeSyllabusLink	BMHI core knowledge and skills ECTS_Mandatory modules	Medicine, health and biosciences, health system organisation ECTS_Mandatory modules	Informatics/computer science, mathematics, biometry_Mandatory modules	Optional modules in BHMI and from related fields_Mandatory modules	BMHI core knowledge and skills ECTS_Optional modules	Medicine, health and biosciences, health system organisation ECTS_Optional modules	Informatics/computer science, mathematics, biometry_Optional modules	Optional modules in BHMI and from related fields_Optional modules
1	Biology and Biochemistry	421	421 - Biology and Biochemistry	Medical, Nursing, Health Care Management, Dentistry, Pharmacy, and Public Health Programs	Instituto Universitário de Ciências da Saúde	Paredes	Biomedical Sciences	Undergraduate	Private	University	Bachelor's degree (BSc)	2010	6	180	No	https://www.cespu.pt/ensino/ensino-universitario/cursos-iucs/detalhes-do-programa-de-estudos/?course=BO%5cCB#program-study-plan	4	56	8	0	0	0	0	0
2	Biology and Biochemistry	421	421 - Biology and Biochemistry	Informatics, Computer Science Programs & Engineering	Instituto Politécnico de Setúbal	Setúbal	Bioinformatics	Undergraduate	Public	Polytechnic	Bachelor's degree (BSc)	2016	6	180	Yes	https://www.estbarreiro.ips.pt/files/20160812_D_10234_LicenciaturaBioinformatica.pdf	5	10	66.5	37.5	0	0	0	0
3	Biology and Biochemistry	421	421 - Biology and Biochemistry	Medical, Nursing, Health Care Management, Dentistry, Pharmacy, and Public Health Programs	Universidade do Minho	Braga	Bioinformatics (information technologies branch)	Postgraduate	Public	University	Master's degree (MSc)	2011	4	120	No	https://www.uminho.pt/pt/ensino/oferta-educativa/_layouts/15/uminho.portalum.ui/pages/catalogocursodetail.aspx?itemid=3122&catid=9	5	10	5	50	0	0	0	0
4	Healthcare Sciences	725	725 - Healthcare Sciences	Medical, Nursing, Health Care Management, Dentistry, Pharmacy, and Public Health Programs	Instituto Politécnico da Lusofonia	Lisbon	Medical Imaging and Radiotherapy	Undergraduate	Private	Polytechnic	Bachelor's degree (BSc Hons)	2018	8	240	No	https://www.ipluso.pt/licenciaturas/licenciatura-em-imagem-medica-e-radioterapia	5	28	5	17	0	0	0	0
5	Medicine	721	721 - Medicine	Medical, Nursing, Health Care Management, Dentistry, Pharmacy, and Public Health Programs	Universidade Católica Portuguesa	Viseu	Applied Biomedicine (computation branch)	Postgraduate	Private	University	Master's degree (MSc)	2021	4	120	No	https://fmd.viseu.ucp.pt/pt-pt/plano-de-estudos-1	6	60	17	5	0	0	0	0
6	Chemical Processes Technology	524	524 - Chemical Processes Technology	Informatics, Computer Science Programs & Engineering	Universidade de Lisboa	Lisbon	Bioengineering in Regenerative and Precision Medicine (precision medicine branch)	Postgraduate	Public	University	Master's degree (MSc)	2021	4	120	No	https://fenix.tecnico.ulisboa.pt/cursos/mbmrp21/curriculo	6	6	6	6	0	0	0	0
7	Life Sciences	420	420 - Life Sciences	Informatics, Computer Science Programs & Engineering	Universidade de Trás-os-Montes e Alto Douro	Vila Real	Bioinformatics and Applications to Life Sciences (branch applied computing)	Postgraduate	Public	University	Master's degree (MSc)	2017	4	120	No	https://files.dre.pt/2s/2019/06/109000000/1735717363.pdf	6	6	24	24	0	0	0	0
8	Health: not classified elsewhere	729	729 - Health: not classified elsewhere	Biomedical and Health Informatics Programs	Instituto Politécnico de Bragança	Bragança	Applied Health Sciences - Community Intervention and Biotechnology (biotechnology branch)	Postgraduate	Public	Polytechnic	Master's degree (MSc)	2019	3	90	No	http://portal3.ipb.pt/index.php/pt/guiaects/cursos/mestrados/curso?cod_escola=7015&cod_curso=5055	7	0	3.5	0	0	0	0	9
9	Health	720	720 - Health	Medical, Nursing, Health Care Management, Dentistry, Pharmacy, and Public Health Programs	Universidade do Porto	Porto	Healthcare Policies, Management and Evaluation	Postgraduate	Public	University	Postgraduate certificate	2020	2	60	No	https://sigarra.up.pt/fmup/pt/cur_geral.cur_planos_estudos_view?pv_plano_id=28761&pv_ano_lectivo=2021&pv_tipo_cur_sigla=E&pv_origem=CUR	6	18	0	0	9	27	6	0
10	Life Sciences	420	420 - Life Sciences	Informatics, Computer Science Programs & Engineering	Universidade de Aveiro	Aveiro	Clinical Bioinformatics (clinical decision support branch)	Postgraduate	Public	University	Master's degree (MSc)	2020	4	120	No	https://www.ua.pt/pt/c/461/p	6	12	24	54	0	18	36	0
11	Health	720	720 - Health	Biomedical and Health Informatics Programs	Instituto Politécnico do Porto	Porto	Biostatistics and Bioinformatics Applied to Healthcare	Postgraduate	Public	Polytechnic	Master's degree (MSc)	2016	4	120	No	https://www.ipp.pt/ensino/cursos/mestrado/ess/644	15	0	7.5	15	0	7.5	7.5	15
12	Chemical Processes Technology	524	524 - Chemical Processes Technology	Biomedical and Health Informatics Programs	Universidade do Minho	Braga	Biomedical Engineering (medical informatics branch)	Postgraduate	Public	University	Master's degree (MSc)	2021	4	120	No	https://www.eng.uminho.pt/pt/Estudar/_layouts/15/UMinho.PortaisUOEI.UI/Pages/CatalogoCursoDetail.aspx?itemId=4366&catId=13	60	0	20	10	0	0	0	0
13	Healthcare Sciences	725	725 - Healthcare Sciences	Biomedical and Health Informatics Programs	Instituto Politécnico do Porto	Porto	Medical Technology and Healthcare Business	Postgraduate	Public	Polytechnic	Master's degree (MSc)	2017	4	120	No	https://www.ipp.pt/ensino/cursos/mestrado/ess/617	15	10	5	25	0	0	0	0
14	Statistics	462	462 - Statistics	Biomedical and Health Informatics Programs	Instituto Politécnico de Lisboa	Lisbon	Health Data Science	Postgraduate	Public	Polytechnic	Postgraduate certificate	2021	2	60	No	https://www.estesl.ipl.pt/cursos/pos-graduacoes/health-data-science	21	4	21	0	0	0	0	0
15	Informatics Sciences	481	481 - Informatics Sciences	Biomedical and Health Informatics Programs	Escola Superior de Enfermagem do Porto	Porto	Nursing Information Systems	Postgraduate	Public	Polytechnic	Postgraduate certificate	2009	2	30	No	https://estudar.esenf.pt/pg-sistemas-informacao/	28	0	0	0	6	0	0	0
16	Health	720	720 - Health	Biomedical and Health Informatics Programs	Universidade do Porto	Porto	Health Data Science (health informatics branch)	Postgraduate	Public	University	Doctorate's degree (PhD)	2018	8	240	No	https://sigarra.up.pt/fmup/pt/cur_geral.cur_view?pv_curso_id=19321&pv_origem=CAND	33	9	6	0	0	0	0	0
17	Engineering and related techniques	520	520 - Engineering and related techniques	Informatics, Computer Science Programs & Engineering	Instituto Politécnico do Cávado e do Ave	Barcelos	Medical Informatics Engineering	Undergraduate	Public	Polytechnic	Bachelor's degree (BSc)	2018	6	180	No	https://est.ipca.pt/curso/engenharia-informatica-medica/	33	15	78	6	0	0	0	0
18	Informatics: not classified elsewhere	489	489 - Informatics: not classified elsewhere	Biomedical and Health Informatics Programs	Universidade do Porto	Porto	Medical Informatics	Postgraduate	Public	University	Master's degree (MSc)	2011	4	120	Yes	https://sigarra.up.pt/fmup/pt/cur_geral.cur_planos_estudos_view?pv_plano_id=11421&pv_ano_lectivo=2021&pv_tipo_cur_sigla=&pv_origem=CUR	81	6	21	0	6	0	6	6
19	Engineering and related techniques: not classified elsewhere	529	529 - Engineering and related techniques: not classified elsewhere	Informatics, Computer Science Programs & Engineering	Universidade de Lisboa	Lisbon	Biomedical Engineering and Biophysics	Postgraduate	Public	University	Master's degree (MSc)	2020	4	120	No	https://fenix.ciencias.ulisboa.pt/degrees/mebb/curriculo	6	0	12	0	24	6	6	18
20	Healthcare Sciences	725	725 - Healthcare Sciences	Medical, Nursing, Health Care Management, Dentistry, Pharmacy, and Public Health Programs	Instituto Politécnico de Coimbra	Coimbra	Medical Imaging and Radiotherapy	Undergraduate	Public	Polytechnic	Bachelor's degree (BSc Hons)	2014	8	240	No	https://www.ipc.pt/pt/estudar/cursos/20727	4	10	3	20	0	0	0	0
21	Healthcare Sciences	725	725 - Healthcare Sciences	Medical, Nursing, Health Care Management, Dentistry, Pharmacy, and Public Health Programs	Universidade do Algarve	Faro	Medical Imaging and Radiotherapy	Undergraduate	Public	Polytechnic	Bachelor's degree (BSc Hons)	2014	8	240	No	https://www.ualg.pt/curso/1752/plano	4	18	3	7	0	0	0	0
22	Medicine	721	721 - Medicine	Medical, Nursing, Health Care Management, Dentistry, Pharmacy, and Public Health Programs	Universidade do Porto	Porto	Medicine	Postgraduate	Public	University	Master's degree (MSc) - integrated	2011	12	360	No	https://sigarra.up.pt/fmup/pt/cur_geral.cur_planos_estudos_view?pv_plano_id=30724&pv_ano_lectivo=2021&pv_tipo_cur_sigla=MI&pv_origem=CUR	12	330	4	0	10	218	4	6
23	Medicine	721	721 - Medicine	Medical, Nursing, Health Care Management, Dentistry, Pharmacy, and Public Health Programs	Universidade do Minho	Braga	Medicine (analytical data systems branch)	Postgraduate	Public	University	Master's degree (MSc) - integrated	2011	12	360	No	https://www.med.uminho.pt/pt/Medicina/Paginas/Plano-Estudos.aspx	45	300	15	0	0	0	0	0
